# Supplementary material for: Serotyping and Antimicrobial Resistance Profiling of Multidrug-Resistant Non-Typhoidal Salmonella from Farm Animals in Hunan, China
Source: Antibiotics (Basel). 2023 Jul 12;12(7):1178. doi: 10.3390/antibiotics12071178 (PMC10376037; doi:10.3390/antibiotics12071178)
Supplement: Supplementary file 1 [file antibiotics-12-01178-s001.zip]

Archive with 1 entries (1 files):
- antibiotics-2464768-supplementary.xlsx
