# Supplementary material for: Serotyping and Antimicrobial Resistance Profiling of Multidrug-Resistant Non-Typhoidal Salmonella from Farm Animals in Hunan, China
Source: Antibiotics (Basel). 2023 Jul 12;12(7):1178. doi: 10.3390/antibiotics12071178 (PMC10376037; doi:10.3390/antibiotics12071178)
Supplement: Supplementary file 1 [file antibiotics-12-01178-s001.zip › antibiotics-2464768-supplementary.xlsx]

## Sheet: Sheet2
Table S1. MIC, serotypes and plasmid of 107 non-typhoidal Salmonella isolates
Number	Origin	Location	MLST	Ampicillin	Amoxicillin/ Clavulanic	Gentamicin	Spectinomycin	Tetracycline	Florfenicol	Sulfafurazole	Trimethoprim/sulfamethoxazole	Ceftiofur	Ceftazidime	Enrofloxacin	Ofloxacin	Meropenem	Apramycin	Colistin	Mequindox	Serotype	Antigenic	Plasmid profiles
S100	pig	zhuzhou	ST40	512	16/8	32	＞512	64	256	128	＞32/608	0.5	0.5	2	4	≤0.03	＞64	0.25	64	Derby	4:f,g:-
S101	pig	zhuzhou	ST34	512	16/8	32	＞512	256	256	256	16/304	0.5	0.5	1	2	≤0.03	＞64	0.25	64	potential monophasic variant of Typhimurium	4,[5],12:i:-	IncHI2A,IncHI2
S102	pig	zhuzhou	ST34	512	8/4	16	＞512	128	＞256	＞512	＞32/608	0.5	1	1	8	0.25	64	0.25	64	potential monophasic variant of Typhimurium	4,[5],12:i:-	IncHI2A,IncHI2
S103	pig	zhuzhou	ST34	512	16/8	32	＞512	＞512	＞256	16	＞32/608	0.5	0.5	1	4	≤0.03	＞64	0.25	64	potential monophasic variant of Typhimurium	4,[5],12:i:-	IncHI2A,IncHI2
S104	pig	zhuzhou	ST34	512	16/8	32	＞512	64	256	128	＞32/608	0.5	0.5	2	4	≤0.03	＞64	0.25	64	potential monophasic variant of Typhimurium	4,[5],12:i:-	IncHI2A,IncHI2
S105	chicken	changde	ST34	512	16/8	32	＞512	64	256	64	＞32/608	0.5	0.5	2	4	≤0.03	＞64	0.25	32	potential monophasic variant of Typhimurium	4,[5],12:i:-	IncHI2A,IncHI2
S106	chicken	xiangtan	ST26	32	4/2	16	＞512	64	256	＞512	＞32/608	1	0.5	1	2	≤0.03	32	1	≤1	Thompson	4,[5],12:i:-	IncHI2A,IncHI2
S107	chicken	changsha	ST34	512	16/8	32	＞512	128	128	4	＞32/608	1	0.5	1	2	≤0.03	＞64	0.25	64	potential monophasic variant of Typhimurium	4,[5],12:i:-	IncHI2A,IncHI2
S108	chicken	changsha	ST34	512	16/8	32	＞512	64	256	32	＞32/608	1	0.5	2	8	0.25	＞64	16	64	potential monophasic variant of Typhimurium	4,[5],12:i:-	IncHI2A,IncHI2
S109	pig	changsha	ST40	2	1/0.5	1	128	64	256	＞512	0.25/4.8	1	1	0.5	2	≤0.03	8	0.25	8	Derby	4:f,g:-	IncI1-I(Alpha),IncX1
S110	pig	changsha	ST40	2	2/1	1	128	64	256	＞512	0.25/4.8	0.5	1	1	2	≤0.03	8	0.25	4	Derby	4:f,g:-	IncI1-I(Alpha),IncX1
S111	pig	changsha	ST40	＞512	16/8	64	256	64	＞256	＞512	＞32/608	0.5	0.25	8	4	≤0.03	＞64	0.5	128	Derby	4:f,g:-
S112	chicken	ningxiang	ST19	＞512	8/4	≤0.25	32	64	4	＞512	≤0.06/1.2	0.5	0.25	2	2	≤0.03	2	0.5	16	Typhimurium	4:i:1,2
S114	chicken	changde	ST19	2	1/0.5	≤0.25	32	0.5	4	64	≤0.06/1.2	0.5	0.25	0.5	0.5	0.06	4	1	4	Typhimurium	4:i:1,2	IncFIB(S),IncFII(S)
S115	pig	ningxiang	ST40	256	8/4	8	256	64	256	＞512	＞32/608	0.5	0.5	4	4	0.25	＞64	0.5	64	Derby	4:f,g:-
S117	chicken	changde	ST19	1	1/0.5	≤0.25	32	0.5	4	64	≤0.06/1.2	0.5	0.25	0.5	0.5	≤0.03	4	1	32	Typhimurium	4:i:1,2	IncFIB(S),IncFII(S),IncX1
S118	chicken	changde	ST19	1	1/0.5	≤0.25	32	0.5	4	128	≤0.06/1.2	0.5	0.25	0.5	0.5	≤0.03	4	1	32	Typhimurium	4:i:1,2
S119	chicken	changde	ST19	2	1/0.5	≤0.25	32	0.5	4	64	≤0.06/1.2	0.5	0.25	0.5	0.5	≤0.03	4	2	8	Typhimurium	4:i:1,2
S122	pig	liuyang	ST34	512	8/4	4	256	64	＞256	＞512	＞32/608	0.5	0.5	8	4	0.12	＞64	1	128	potential monophasic variant of Typhimurium	4,[5],12:i:-	IncHI2A,IncHI2
S123	pig	liuyang	ST34	512	8/4	8	256	64	＞256	＞512	＞32/608	1	0.25	8	8	0.06	＞64	1	2	potential monophasic variant of Typhimurium	4,[5],12:i:-	IncHI2A,IncHI2
S125	pig	liuyang	ST34	512	8/4	8	512	64	＞256	＞512	＞32/608	0.5	0.25	4	4	0.06	＞64	1	64	potential monophasic variant of Typhimurium	4,[5],12:i:-	IncHI2A,IncHI2
S126	pig	liuyang	ST34	512	8/4	4	256	128	16	＞512	＞32/608	0.5	0.25	8	4	0.12	32	1	128	potential monophasic variant of Typhimurium	4,[5],12:i:-	IncHI2A,IncHI2
S127	pig	liuyang	ST34	512	8/4	8	256	64	256	＞512	＞32/608	0.5	0.25	8	8	0.06	＞64	1	64	potential monophasic variant of Typhimurium	4,[5],12:i:-	IncHI2A,IncHI2
S128	pig	liuyang	ST34	512	16/8	16	512	64	256	＞512	＞32/608	0.5	0.25	4	4	≤0.03	64	1	256	potential monophasic variant of Typhimurium	4,[5],12:i:-	IncHI2A,IncHI2
S129	pig	liuyang	ST34	512	8/4	16	256	64	＞256	＞512	＞32/608	0.5	0.25	4	4	≤0.03	＞64	1	128	potential monophasic variant of Typhimurium	4,[5],12:i:-	IncHI2A,IncHI2
S130	pig	liuyang	ST34	512	8/4	8	256	32	＞256	＞512	＞32/608	0.5	0.25	4	4	≤0.03	＞64	1	64	potential monophasic variant of Typhimurium	4,[5],12:i:-	IncHI2A,IncHI2
S131	pig	liuyang	ST34	512	8/4	8	256	64	＞256	＞512	＞32/608	0.5	0.25	4	4	0.06	32	1	128	potential monophasic variant of Typhimurium	4,[5],12:i:-	IncHI2A,IncHI2
S132	pig	liuyang	ST34	512	8/4	16	256	64	＞256	＞512	＞32/608	0.5	0.25	4	4	≤0.03	＞64	1	128	potential monophasic variant of Typhimurium	4,[5],12:i:-	IncHI2A,IncHI2,ColpVC
S133	pig	liuyang	ST34	512	16/8	8	256	32	256	＞512	＞32/608	0.5	0.25	8	4	0.12	＞64	1	64	potential monophasic variant of Typhimurium	4,[5],12:i:-	IncHI2A,IncHI2
S134	pig	liuyang	ST34	512	8/4	8	256	32	＞256	＞512	＞32/608	0.5	≤0.12	4	4	≤0.03	32	1	64	potential monophasic variant of Typhimurium	4,[5],12:i:-	IncHI2A,IncHI2,ColpVC
S135	pig	liuyang	ST34	512	8/4	8	256	64	＞256	＞512	＞32/608	0.5	0.25	4	4	0.06	32	1	128	potential monophasic variant of Typhimurium	4,[5],12:i:-	IncHI2A,IncHI2
S136	pig	liuyang	ST34	256	8/4	8	256	32	＞256	＞512	＞32/608	0.5	0.25	4	4	0.06	32	2	64	potential monophasic variant of Typhimurium	4,[5],12:i:-	IncHI2A,IncHI2
S137	pig	liuyang	ST34	512	16/8	16	512	64	256	＞512	＞32/608	0.5	0.25	4	4	≤0.03	64	1	256	potential monophasic variant of Typhimurium	4,[5],12:i:-	IncHI2A,IncHI2
S138	pig	liuyang	ST34	512	8/4	16	512	64	256	＞512	＞32/608	0.5	0.25	8	8	0.12	＞64	1	128	potential monophasic variant of Typhimurium	4,[5],12:i:-	IncHI2A,IncHI2
S142	pig	liuyang	ST34	512	8/4	8	256	64	＞256	＞512	＞32/608	0.5	0.25	8	4	≤0.03	32	0.5	64	potential monophasic variant of Typhimurium	4,[5],12:i:-	IncHI2A,IncHI2
S143	pig	liuyang	ST34	512	8/4	16	512	64	256	＞512	＞32/608	0.5	0.25	8	8	0.12	＞64	1	128	potential monophasic variant of Typhimurium	4,[5],12:i:-	IncHI2A,IncHI2
S144	chicken	ningxiang	ST40	128	32/16	32	＞512	32	＞256	512	＞32/608	16	1	1	4	4	≤0.03	＞64	2	Derby	4:f,g:-	IncI1-I(Alpha),IncQ1,IncY
S145	chicken	ningxiang	ST17	＞512	8/4	4	64	16	＞256	＞512	＞32/608	64	4	＞32	32	≤0.03	＞64	1	128	Indiana or II	4:z:1,7
S146	chicken	ningxiang	ST463	＞512	256/128	64	64	128	256	＞512	0.5/9.5	4	2	4	16	≤0.03	8	＞256	128	Meleagridis	3,10:e,h:l,w	IncFIA(HI1),IncFIB(K)
S147	chicken	ningxiang	ST11	512	8/4	0.5	64	128	4	＞512	0.25/4.8	1	1	0.25	1	≤0.03	8	4	8	Enteritidis	9:g,m:-	IncFIB(S),IncFII(S),IncX1
S148	chicken	ningxiang	ST17	＞512	16/8	32	256	64	＞256	＞512	＞32/608	＞256	256	＞32	32	≤0.03	＞64	2	256	Indiana or II	4:z:1,7
S149	chicken	ningxiang	ST11	＞512	8/4	64	64	1	2	8	≤0.06/1.2	1	0.5	0.25	2	≤0.03	16	2	16	Enteritidis	9:g,m:-	ColpVC,IncX1
S150	chicken	ningxiang	ST40	256	16/8	16	＞512	64	256	＞512	＞32/608	1	1	2	16	≤0.03	＞64	0.5	32	Derby	4:f,g:-
S152	chicken	ningxiang	ST11	＞512	16/8	128	64	128	2	16	≤0.06/1.2	1	1	0.25	1	≤0.03	8	4	16	Enteritidis	9:g,m:-	ColpVC,IncX1
S154	chicken	ningxiang	ST11	＞512	16/8	64	64	1	4	16	≤0.06/1.2	1	1	0.5	1	≤0.03	8	4	8	Enteritidis	9:g,m:-	ColpVC,IncX1
S155	chicken	ningxiang	ST198	＞512	32/16	32	＞512	128	16	＞512	＞32/608	＞256	8	＞32	＞64	≤0.03	8	4	32	Kentucky	8:i:z6	p0111
S156	chicken	changde	ST469	2	1/0.5	1	128	128	4	16	0.125/2.4	1	1	0.03	0.12	≤0.03	16	0.5	4	Rissen	7:f,g:-
S157	chicken	changde	ST469	2	1/0.5	1	128	128	4	8	≤0.06/1.2	1	1	0.03	0.25	0.06	8	1	4	Rissen	7:f,g:-
S158	chicken	changde	ST19	1	1/0.5	0.5	64	1	4	＞512	≤0.06/1.2	0.5	0.5	0.5	4	≤0.03	8	2	8	Typhimurium	4:i:1,2	IncFIB(S),IncFII(S)
S159	chicken	changde	ST198	＞512	16/8	＞512	＞512	128	＞256	＞512	＞32/608	＞256	8	＞32	64	≤0.03	8	0.5	8	Kentucky	8:i:z6
S160	chicken	changde	ST34	512	16/8	1	128	64	＞256	＞512	0.125/2.4	＞256	4	2	4	≤0.03	8	1	128	potential monophasic variant of Typhimurium	4,[5],12:i:-	IncHI2A,IncHI2
S161	chicken	changde	ST11	＞512	16/8	128	64	128	4	16	≤0.06/1.2	1	1	0.5	1	≤0.03	8	4	16	Enteritidis	9:g,m:-	ColpVC,IncX1
S162	chicken	changde	ST19	1	1/0.5	0.5	64	2	4	＞512	≤0.06/1.2	0.5	1	0.5	2	≤0.03	8	2	8	Typhimurium	4:i:1,2	IncFIB(S),IncFII(S)
S165	chicken	changde	ST19	2	2/1	1	64	128	4	16	≤0.06/1.2	1	1	0.03	0.25	≤0.03	8	0.5	8	Typhimurium	4:i:1,2	IncFIB(S),IncFII(S)
S166	chicken	changde	ST1628	2	2/1	32	＞512	128	16	512	≤0.06/1.2	8	64	4	16	1	64	256	128	Reading	4:e,h:1,5
S169	pig	ningxiang	ST40	128	16/8	16	＞512	32	＞256	＞512	＞32/608	1	4	4	8	≤0.03	＞64	0.5	32	Derby	4:f,g:-
S172	chicken	changde	ST11	＞512	8/4	64	16	64	4	128	≤0.06/1.2	0.5	0.5	0.5	0.5	0.06	2	2	64	Enteritidis	9:g,m:-	ColpVC,IncX1
S173	chicken	changde	ST11	＞512	8/4	64	16	64	4	128	≤0.06/1.2	0.5	0.5	0.5	0.5	0.06	2	2	64	Enteritidis	9:g,m:-	ColpVC,IncX1
S175	chicken	changde	ST17	＞512	8/4	≤0.25	16	64	4	128	≤0.06/1.2	0.5	0.25	0.5	0.5	≤0.03	2	2	32	Enteritidis	9:g,m:-	ColpVC,IncX1
S176	pig	ningxiang	ST11	256	8/4	4	64	16	＞256	＞512	＞32/608	64	4	＞32	32	≤0.03	＞64	1	128	Derby	4:f,g:-
S178	chicken	changde	ST40	＞512	8/4	≤0.25	16	64	4	128	≤0.06/1.2	0.5	0.25	0.5	0.5	≤0.03	2	2	32	Enteritidis	9:g,m:-	ColpVC,IncX1
S179	chicken	changde	ST17	＞512	8/4	≤0.25	16	64	4	128	≤0.06/1.2	0.5	0.25	0.5	0.5	≤0.03	2	2	32	Enteritidis	9:g,m:-	ColpVC,IncX1
S180	pig	changde	ST11	1	0.5/0.25	0.5	64	32	4	＞512	0.125/2.4	0.5	0.25	0.06	0.12	≤0.03	8	0.5	2	potential monophasic variant of Typhimurium	4,[5],12:i:-	p0111
S181	pig	changde	ST11	1	0.5/0.25	0.5	64	32	4	＞512	0.125/2.4	0.5	0.5	0.06	0.12	≤0.03	8	0.5	2	potential monophasic variant of Typhimurium	4,[5],12:i:-	p0111
S182	pig	changde	ST34	1	0.5/0.25	≤0.25	64	32	4	8	0.125/2.4	0.5	0.5	0.03	0.12	≤0.03	8	0.5	4	potential monophasic variant of Typhimurium	4,[5],12:i:-
S183	chicken	changde	ST34	512	8/4	≤0.25	64	32	2	16	0.125/2.4	0.5	0.5	0.5	1	≤0.03	4	1	2	Typhimurium	4:i:1,2	IncFIB(S),IncFII(S)
S184	chicken	changde	ST34	256	8/4	≤0.25	64	2	2	16	0.125/2.4	0.5	0.5	0.5	1	≤0.03	4	0.5	2	Typhimurium	4:i:1,2	IncFIB(S),IncFII(S)
S186	chicken	changde	ST19	1	0.5/0.25	≤0.25	64	2	2	8	0.125/2.4	0.5	0.25	0.03	0.12	≤0.03	8	1	8	Apeyeme	8:z38:-
S187	chicken	changde	ST19	512	8/4	0.5	64	32	2	16	0.125/2.4	0.5	0.5	0.5	2	≤0.03	4	0.5	4	Typhimurium	4:i:1,2	IncFIB(S),IncFII(S)
S188	chicken	changde	ST1546	512	8/4	0.5	64	32	2	8	0.125/2.4	0.5	0.5	0.5	1	≤0.03	8	0.5	4	Typhimurium	4:i:1,2	IncFIB(S),IncFII(S)
S189	chicken	changde	ST19	512	8/4	≤0.25	64	2	2	16	0.125/2.4	0.5	0.5	0.5	1	≤0.03	8	1	4	Typhimurium	4:i:1,2	IncFIB(S),IncFII(S)
S190	chicken	changde	ST19	＞512	8/4	≤0.25	32	2	2	512	0.25/4.8	0.5	0.5	0.25	1	≤0.03	4	4	8	Enteritidis	9:g,m:-	IncFIB(S),IncFII(S)
S191	pig	zhuzhou	ST19	＞512	16/8	0.5	＞512	64	256	＞512	＞32/608	1	2	0.5	2	≤0.03	8	1	8	Rissen	7:f,g:-
S192	pig	zhuzhou	ST11	＞512	32/16	0.5	＞512	64	256	＞512	＞32/608	1	2	0.5	2	≤0.03	8	1	8	Rissen	7:f,g:-
S193	pig	zhuzhou	ST469	4	1/0.5	0.5	64	2	4	16	≤0.06/1.2	1	2	0.5	2	≤0.03	8	0.5	8	Rissen	7:f,g:-
S194	pig	zhuzhou	ST469	512	16/8	0.5	＞512	64	256	＞512	＞32/608	1	2	0.5	2	≤0.03	8	1	8	Rissen	7:f,g:-
S195	chicken	changde	ST469	512	4/2	≤0.25	64	32	2	16	0.125/2.4	0.5	0.5	0.5	1	≤0.03	4	0.5	4	Typhimurium	4:i:1,2	IncFIB(S),IncFII(S)
S196	pig	zhuzhou	ST469	512	16/8	0.5	＞512	64	256	＞512	＞32/608	1	2	1	2	≤0.03	8	0.5	8	Rissen	7:f,g:-
S197	pig	leiyang	ST19	2	1/0.5	1	＞512	64	256	＞512	＞32/608	1	2	1	4	≤0.03	16	0.5	8	Rissen	7:f,g:-
S198	pig	leiyang	ST469	512	16/8	1	＞512	64	256	512	＞32/608	1	1	1	4	≤0.03	8	0.5	8	London	3,10:l,v:1,6	IncR
S199	pig	leiyang	ST469	4	1/0.5	1	＞512	64	256	＞512	＞32/608	2	2	1	2	≤0.03	16	0.5	8	Rissen	7:f,g:-
S200	chicken	changde	ST155	1	0.5/0.25	≤0.25	64	2	2	8	0.125/2.4	0.5	0.25	0.03	0.12	≤0.03	4	0.5	4	Apeyeme	8:z38:-
S201	pig	chenzhou	ST469	512	8/4	8	512	128	＞256	＞512	＞32/608	1	0.5	2	4	≤0.03	＞64	0.5	64	Typhimurium	4:i:1,2	IncHI2A,IncHI2
S202	pig	chenzhou	ST1546	＞512	8/4	0.5	＞512	64	256	＞512	＞32/608	1	1	0.5	2	≤0.03	8	0.5	2	Rissen	7:f,g:-
S203	chicken	changde	ST34	128	4/2	≤0.25	64	32	2	4	0.125/2.4	0.5	0.5	0.25	1	≤0.03	4	0.5	4	Apeyeme	8:z38:-
S205	chicken	changde	ST469	512	8/4	≤0.25	64	2	2	16	0.125/2.4	0.5	0.5	0.5	1	≤0.03	8	1	4	Typhimurium	4:i:1,2	IncFIB(S),IncFII(S)
S207	pig	chenzhou	ST1546	512	16/8	8	512	128	＞256	＞512	＞32/608	1	0.5	2	4	≤0.03	＞64	1	64	Typhimurium	4:i:1,2	IncHI2A,IncHI2
S208	pig	chenzhou	ST19	＞512	32/16	16	＞512	128	＞256	＞512	＞32/608	1	0.5	2	4	≤0.03	＞64	2	64	Typhimurium	4:i:1,2	IncHI2A,IncHI2
S209	pig	chenzhou	ST34	512	4/2	≤0.25	＞512	32	256	＞512	＞32/608	1	0.5	0.5	1	≤0.03	8	0.5	4	Rissen	7:f,g:-	IncI1-I(Alpha)
S210	pig	chenzhou	ST34	512	16/8	16	256	128	＞256	＞512	＞32/608	1	0.5	2	4	≤0.03	＞64	2	64	Typhimurium	4:i:1,2	IncHI2A,IncHI2
S83	pig	changsha	ST469	256	8/4	8	256	32	＞256	＞512	＞32/608	1	0.25	4	4	≤0.03	＞64	1	256	Derby	4:f,g:-
S84	pig	changsha	ST34	2	1/0.5	≤0.25	256	64	＞256	＞512	＞32/608	0.5	0.25	2	2	≤0.03	8	0.5	32	Typhimurium	4:i:1,2	ColpVC
S85	pig	changsha	ST40	1	1/0.5	16	256	32	＞256	＞512	1/19	1	0.25	0.25	0.25	≤0.03	＞64	1	64	Derby	4:f,g:-
S86	pig	changsha	ST19	2	1/0.5	16	256	32	＞256	＞512	1/19	0.5	1	0.25	0.25	0.25	＞64	0.5	128	Derby	4:f,g:-
S87	pig	changsha	ST40	2	1/0.5	8	256	32	＞256	＞512	1/19	≤0.12	≤0.12	≤0.01	≤0.03	≤0.03	＞64	≤0.12	128	Derby	4:f,g:-
S88	pig	changsha	ST40	2	2/1	≤0.25	256	64	＞256	＞512	＞32/608	0.25	≤0.12	4	2	≤0.03	2	2	32	Derby	4:f,g:-
S89	pig	changsha	ST40	2	1/0.5	0.5	256	64	＞256	＞512	＞32/608	0.5	0.25	1	2	0.06	4	1	32	Typhimurium	4:i:1,2
S90	chicken	ningxiang	ST40	2	1/0.5	0.5	64	64	＞256	＞512	≤0.06/1.2	2	0.25	0.5	1	≤0.03	4	0.5	16	Rissen	7:f,g:-
S91	chicken	ningxiang	ST19	2	1/0.5	0.5	16	64	＞256	＞512	≤0.06/1.2	0.5	0.5	1	1	≤0.03	4	1	16	Rissen	7:f,g:-
S92	chicken	ningxiang	ST469	2	1/0.5	8	256	32	＞256	＞512	2/38	0.25	0.25	0.25	0.25	≤0.03	＞64	1	128	Derby	4:f,g:-
S93	chicken	ningxiang	ST469	2	1/0.5	8	256	32	＞256	＞512	1/19	0.5	0.25	0.25	0.25	≤0.03	＞64	0.5	128	Derby	4:f,g:-
S94	chicken	ningxiang	ST40	2	0.5/0.25	64	32	≤0.25	＞256	2	8/152	＞256	8	2	64	8	＞64	＞256	＞512	Derby	4:f,g:-
S95	chicken	ningxiang	ST40	512	8/4	32	＞512	32	256	32	＞32/608	0.25	1	0.5	8	0.12	＞64	0.5	64	potential monophasic variant of Typhimurium	4,[5],12:i:-	IncHI2A,IncHI2
S96	chicken	ningxiang	ST40	512	16/8	32	＞512	64	256	128	＞32/608	0.5	0.5	2	4	≤0.03	＞64	1	64	potential monophasic variant of Typhimurium	4,[5],12:i:-	IncHI2A,IncHI2
S97	chicken	ningxiang	ST34	256	16/8	16	＞512	32	256	32	＞32/608	1	0.5	2	1	≤0.03	32	2	64	potential monophasic variant of Typhimurium	4,[5],12:i:-	IncHI2A,IncHI2
S98	pig	liuyang	ST34	512	8/4	8	256	64	256	＞512	＞32/608	0.5	0.25	8	4	≤0.03	32	2	128	potential monophasic variant of Typhimurium	4,[5],12:i:-	IncHI2A,IncHI2
S99	pig	liuyang	ST34	＞512	8/4	8	256	64	＞256	＞512	＞32/608	0.5	0.25	8	4	0.5	32	1	64	potential monophasic variant of Typhimurium	4,[5],12:i:-	IncHI2A,IncHI2
